# Supplementary material for: Associations of inflammatory cytokines with palmoplantar pustulosis: a bidirectional Mendelian randomization study
Source: Front Med (Lausanne). 2024 May 31;11:1387210. doi: 10.3389/fmed.2024.1387210 (PMC11176421; doi:10.3389/fmed.2024.1387210)
Supplement: Supplementary file 1 [file Table_1.XLS]

## Sheet: exposure_info
The trait of the final seleceted SNPs related to cytokines
id.exposure	chr.exposure	pos.exposure	effect_allele.exposure	other_allele.exposure	beta.exposure	se.exposure	eaf.exposure	pval.exposure	id	SNP	samplesize.exposure	exposure	sd	R2	F
GCST90274765	2	7425475	C	G	0.0615	0.013	0.6941	2.24e-06	2_7425475_C_G	rs7595241	14288	C-C motif chemokine 19 levels	1.55392	0.00156413	22.3802
GCST90274765	2	66640363	C	G	0.1856	0.0384	0.9689	1.34e-06	2_66640363_C_G	rs10496135	14288	C-C motif chemokine 19 levels	4.59005	0.00163258	23.3611
GCST90274765	2	204776176	C	G	-0.0803	0.0123	0.4754	6.65e-11	2_204776176_C_G	rs13010492	13422	C-C motif chemokine 19 levels	1.425	0.00316586	42.6207
GCST90274765	3	58516854	C	G	0.4485	0.0922	0.992	1.15e-06	3_58516854_C_G	rs113539352	11439	C-C motif chemokine 19 levels	9.86109	0.00206468	23.6626
GCST90274765	3	132200719	T	G	0.2346	0.0185	0.8822	7.53e-37	3_132200719_T_G	rs62292952	14728	C-C motif chemokine 19 levels	2.24514	0.0108022	160.81
GCST90274765	4	123839263	T	C	-0.2096	0.045	0.0195	3.2e-06	4_123839263_T_C	rs79086127	14247	C-C motif chemokine 19 levels	5.37124	0.00152067	21.6949
GCST90274765	4	145124024	T	C	0.0596	0.0122	0.3904	1.03e-06	4_145124024_T_C	rs4554017	14288	C-C motif chemokine 19 levels	1.4583	0.00166777	23.8656
GCST90274765	5	150442171	A	C	0.0551	0.012	0.4736	4.4e-06	5_150442171_A_C	rs3792790	14288	C-C motif chemokine 19 levels	1.43439	0.00147363	21.0834
GCST90274765	5	174187919	T	C	0.0863	0.0169	0.8559	3.28e-07	5_174187919_T_C	rs6870560	14732	C-C motif chemokine 19 levels	2.05125	0.00176717	26.0764
GCST90274765	6	32444093	C	G	-0.4884	0.0277	0.9365	1.41e-69	6_32444093_C_G	rs9469127	14735	C-C motif chemokine 19 levels	3.36244	0.0206648	310.879
GCST90274765	6	32519041	A	G	-0.1775	0.0206	0.8408	6.9e-18	6_32519041_A_G	rs28635588	9182	C-C motif chemokine 19 levels	1.97395	0.00802271	74.2442
GCST90274765	6	125027776	C	G	0.0757	0.0157	0.1687	1.42e-06	6_125027776_C_G	rs1415763	14731	C-C motif chemokine 19 levels	1.90553	0.00157592	23.2484
GCST90274765	7	3911280	A	G	0.0729	0.0154	0.8219	2.2e-06	7_3911280_A_G	rs10242459	14729	C-C motif chemokine 19 levels	1.86899	0.00151928	22.4085
GCST90274765	8	61418130	T	C	-0.3645	0.0756	0.989	1.43e-06	8_61418130_T_C	rs73257451	11337	C-C motif chemokine 19 levels	8.04954	0.00204663	23.2462
GCST90274765	9	34710084	A	C	-0.1464	0.017	0.8639	7.19e-18	9_34710084_A_C	rs11574915	14733	C-C motif chemokine 19 levels	2.06345	0.00500923	74.1625
GCST90274765	9	35612978	A	G	0.1238	0.0265	0.0534	2.99e-06	9_35612978_A_G	rs34791102	14735	C-C motif chemokine 19 levels	3.21678	0.00147916	21.8248
GCST90274765	12	19813981	A	T	-0.0697	0.0135	0.2452	2.43e-07	12_19813981_A_T	rs6486995	14735	C-C motif chemokine 19 levels	1.63874	0.00180602	26.6562
GCST90274765	12	111904371	A	T	-0.0801	0.0132	0.5095	1.29e-09	12_111904371_A_T	rs4766578	11785	C-C motif chemokine 19 levels	1.43298	0.00311535	36.8228
GCST90274765	13	113647321	A	G	-0.0671	0.0137	0.2653	9.69e-07	13_113647321_A_G	rs4907572	14722	C-C motif chemokine 19 levels	1.66228	0.00162701	23.9885
GCST90274765	14	76855291	A	G	-0.2939	0.0616	0.0119	1.83e-06	14_76855291_A_G	rs138108512	13422	C-C motif chemokine 19 levels	7.13657	0.00169336	22.7634
GCST90274765	16	57300587	A	T	0.1349	0.0294	0.9557	4.47e-06	16_57300587_A_T	rs74764632	14734	C-C motif chemokine 19 levels	3.56868	0.00142708	21.0537
GCST90274765	17	14918425	T	C	-0.2707	0.0574	0.0151	2.4e-06	17_14918425_T_C	rs147708384	13801	C-C motif chemokine 19 levels	6.74322	0.00160918	22.2409
GCST90274765	22	17731243	A	G	-0.1724	0.036	0.0585	1.68e-06	22_17731243_A_G	rs138440733	12404	C-C motif chemokine 19 levels	4.00944	0.00184576	22.9335
GCST90274780	1	44566391	A	G	-0.1609	0.0336	0.9671	1.68e-06	1_44566391_A_G	rs112202639	14744	C-X-C motif chemokine 10 levels	4.07988	0.00155311	22.9316
GCST90274780	2	3891773	A	G	0.0592	0.0127	0.7042	3.14e-06	2_3891773_A_G	rs1563171	14740	C-X-C motif chemokine 10 levels	1.54189	0.00147217	21.7288
GCST90274780	2	14400474	T	C	0.0536	0.0115	0.4864	3.15e-06	2_14400474_T_C	rs12476448	14737	C-X-C motif chemokine 10 levels	1.39605	0.00147212	21.7237
GCST90274780	3	54104178	T	G	-0.0879	0.0182	0.1209	1.37e-06	3_54104178_T_G	rs12629593	14744	C-X-C motif chemokine 10 levels	2.20993	0.00157976	23.3257
GCST90274780	4	76808216	T	C	-0.6096	0.0619	0.9892	6.98e-23	4_76808216_T_C	rs72651343	14257	C-X-C motif chemokine 10 levels	7.39103	0.00675766	96.9859
GCST90274780	4	76910673	T	C	-0.5186	0.042	0.9732	5.02e-35	4_76910673_T_C	rs115140093	14744	C-X-C motif chemokine 10 levels	5.09984	0.0102363	152.464
GCST90274780	4	77175245	T	C	0.0977	0.0136	0.246	6.78e-13	4_77175245_T_C	rs12646113	14743	C-X-C motif chemokine 10 levels	1.65132	0.00348872	51.6073
GCST90274780	4	112904535	A	G	0.1089	0.0209	0.0979	1.88e-07	4_112904535_A_G	rs72682331	14731	C-X-C motif chemokine 10 levels	2.53666	0.00183988	27.1496
GCST90274780	6	31377978	T	C	0.1095	0.0196	0.1048	2.31e-08	6_31377978_T_C	rs2523495	14743	C-X-C motif chemokine 10 levels	2.37985	0.00211286	31.2116
GCST90274780	6	32516855	T	C	-0.2991	0.0606	0.9813	7.99e-07	6_32516855_T_C	rs71534595	11719	C-X-C motif chemokine 10 levels	6.56021	0.00207477	24.3606
GCST90274780	6	88557407	A	G	-0.0582	0.0121	0.6254	1.51e-06	6_88557407_A_G	rs12174864	14295	C-X-C motif chemokine 10 levels	1.4467	0.00161603	23.1353
GCST90274780	7	3425301	T	C	-0.1765	0.0375	0.0284	2.52e-06	7_3425301_T_C	rs12155428	14733	C-X-C motif chemokine 10 levels	4.55173	0.00150156	22.1527
GCST90274780	8	62003730	A	G	-0.0789	0.0164	0.2555	1.5e-06	8_62003730_A_G	rs2349689	14296	C-X-C motif chemokine 10 levels	1.96088	0.00161663	23.1455
GCST90274780	9	4150061	C	G	-0.2858	0.062	0.012	4.03e-06	9_4150061_C_G	rs143796249	14296	C-X-C motif chemokine 10 levels	7.41308	0.00148437	21.2491
GCST90274780	9	84196490	T	C	-0.0548	0.0119	0.4567	4.12e-06	9_84196490_T_C	rs10481754	14296	C-X-C motif chemokine 10 levels	1.42283	0.00148139	21.2064
GCST90274780	10	1845059	T	C	-0.0567	0.0119	0.5587	1.89e-06	10_1845059_T_C	rs4367871	14296	C-X-C motif chemokine 10 levels	1.42283	0.00158573	22.7024
GCST90274780	10	78705575	A	C	-0.0698	0.015	0.2969	3.27e-06	10_78705575_A_C	rs12779465	11768	C-X-C motif chemokine 10 levels	1.62721	0.00183697	21.6535
GCST90274780	11	73731422	A	G	0.1175	0.025	0.929	2.6e-06	11_73731422_A_G	rs55732300	14730	C-X-C motif chemokine 10 levels	3.03418	0.00149762	22.09
GCST90274780	12	68597086	A	G	-0.06	0.013	0.7036	3.92e-06	12_68597086_A_G	rs741344	14296	C-X-C motif chemokine 10 levels	1.55436	0.00148804	21.3018
GCST90274780	12	111884608	T	C	0.1138	0.0131	0.4756	3.72e-18	12_111884608_T_C	rs3184504	11793	C-X-C motif chemokine 10 levels	1.4226	0.00635947	75.4644
GCST90274780	15	80065337	A	G	-0.0546	0.0118	0.5648	3.71e-06	15_80065337_A_G	rs1077965	14731	C-X-C motif chemokine 10 levels	1.43218	0.0014515	21.4102
GCST90274780	19	10427721	A	T	-0.1358	0.0294	0.0495	3.86e-06	19_10427721_A_T	rs74956615	13671	C-X-C motif chemokine 10 levels	3.43754	0.00155844	21.3356
GCST90274780	19	11270867	T	C	-0.0629	0.013	0.7227	1.31e-06	19_11270867_T_C	rs4804148	14744	C-X-C motif chemokine 10 levels	1.57852	0.00158551	23.4107
GCST90274780	22	50774821	T	C	-0.1841	0.0376	0.9688	9.77e-07	22_50774821_T_C	rs150519056	13661	C-X-C motif chemokine 10 levels	4.3947	0.00175207	23.9735
GCST90274783	1	159175354	A	G	0.0816	0.0115	0.5554	1.29e-12	1_159175354_A_G	rs12075	14741	C-X-C motif chemokine 6 levels	1.39624	0.00340436	50.3483
GCST90274783	1	211457870	T	G	-0.215	0.0457	0.9774	2.54e-06	1_211457870_T_G	rs4951518	11323	C-X-C motif chemokine 6 levels	4.86292	0.00195124	22.1332
GCST90274783	1	222149663	T	C	-0.1603	0.0351	0.039	4.95e-06	1_222149663_T_C	rs184103539	12841	C-X-C motif chemokine 6 levels	3.97747	0.00162187	20.857
GCST90274783	4	74703999	T	C	0.4978	0.0118	0.3722	0	4_74703999_T_C	rs16850073	14296	C-X-C motif chemokine 6 levels	1.41088	0.110721	1779.7
GCST90274783	4	74825095	T	C	-0.264	0.0531	0.9852	6.64e-07	4_74825095_T_C	rs116381873	13379	C-X-C motif chemokine 6 levels	6.14195	0.00184441	24.7183
GCST90274783	4	74826316	T	C	-0.406	0.0648	0.0112	3.72e-10	4_74826316_T_C	rs191180456	13809	C-X-C motif chemokine 6 levels	7.61476	0.00283511	39.2556
GCST90274783	4	75172482	T	C	0.2109	0.0427	0.0308	7.85e-07	4_75172482_T_C	rs35096759	14296	C-X-C motif chemokine 6 levels	5.10546	0.00170374	24.3948
GCST90274783	6	154000019	T	C	-0.0919	0.0193	0.1328	1.92e-06	6_154000019_T_C	rs9371716	12412	C-X-C motif chemokine 6 levels	2.1502	0.00182369	22.6734
GCST90274783	8	93838957	A	G	-0.3831	0.0799	0.0074	1.63e-06	8_93838957_A_G	rs182381042	12935	C-X-C motif chemokine 6 levels	9.0872	0.00177444	22.9896
GCST90274783	9	86683575	T	G	0.0625	0.0134	0.5188	3.1e-06	9_86683575_T_G	rs4877818	11538	C-X-C motif chemokine 6 levels	1.43936	0.00188225	21.7546
GCST90274783	10	35485924	A	T	0.3432	0.0692	0.9894	7.07e-07	10_35485924_A_T	rs574432935	12778	C-X-C motif chemokine 6 levels	7.82236	0.00192155	24.597
GCST90274783	12	111884608	T	C	0.0679	0.0131	0.4766	2.18e-07	12_111884608_T_C	rs3184504	11793	C-X-C motif chemokine 6 levels	1.4226	0.00227331	26.8656
GCST90274783	14	89402542	T	G	0.0605	0.0131	0.715	3.87e-06	14_89402542_T_G	rs34080302	14296	C-X-C motif chemokine 6 levels	1.56631	0.00148993	21.3289
GCST90274783	16	2222286	T	C	0.1285	0.0272	0.0649	2.31e-06	16_2222286_T_C	rs11547311	13232	C-X-C motif chemokine 6 levels	3.12883	0.00168413	22.3187
GCST90274783	21	39099887	C	G	0.1897	0.0415	0.0242	4.85e-06	21_39099887_C_G	rs117109857	14743	C-X-C motif chemokine 6 levels	5.03896	0.00141546	20.8948
GCST90274783	22	35739167	A	C	-0.3485	0.0719	0.9837	1.25e-06	22_35739167_A_C	rs377588320	10271	C-X-C motif chemokine 6 levels	7.28677	0.00228259	23.4935
GCST90274798	2	64889908	T	C	0.0628	0.0134	0.7333	2.78e-06	2_64889908_T_C	rs6750065	14286	Interleukin-12 subunit beta levels	1.60162	0.0015353	21.9639
GCST90274798	2	112046960	T	C	0.0984	0.0194	0.1662	3.93e-07	2_112046960_T_C	rs149993822	14287	Interleukin-12 subunit beta levels	2.31885	0.00179773	25.7269
GCST90274798	3	5026008	A	G	-0.1009	0.0151	0.8154	2.36e-11	3_5026008_A_G	rs11130215	14732	Interleukin-12 subunit beta levels	1.83277	0.00302212	44.6507
GCST90274798	3	171348710	T	C	0.1088	0.0228	0.0889	1.82e-06	3_171348710_T_C	rs148549227	12403	Interleukin-12 subunit beta levels	2.53921	0.00183288	22.7713
GCST90274798	3	188115682	A	C	0.2861	0.013	0.3539	2.43e-107	3_188115682_A_C	rs9815073	14287	Interleukin-12 subunit beta levels	1.55387	0.0327935	484.339
GCST90274798	4	190527932	T	C	0.207	0.0442	0.0363	2.82e-06	4_190527932_T_C	rs5014495	10208	Interleukin-12 subunit beta levels	4.46573	0.00214441	21.9329
GCST90274798	5	158693364	T	G	0.3161	0.056	0.9869	1.66e-08	5_158693364_T_G	rs144850787	14287	Interleukin-12 subunit beta levels	6.69358	0.00222549	31.862
GCST90274798	5	158796325	A	G	-0.4972	0.0122	0.3028	0	5_158796325_A_G	rs4921487	14287	Interleukin-12 subunit beta levels	1.45824	0.104158	1660.9
GCST90274798	5	158852200	A	G	0.1694	0.0325	0.9592	1.87e-07	5_158852200_A_G	rs17056751	14735	Interleukin-12 subunit beta levels	3.9451	0.00184064	27.1682
GCST90274798	5	158907737	T	C	-0.0857	0.0131	0.7246	6.07e-11	5_158907737_T_C	rs17722688	14729	Interleukin-12 subunit beta levels	1.58986	0.00289764	42.7976
GCST90274798	6	31154493	A	G	0.1155	0.014	0.2275	1.58e-16	6_31154493_A_G	rs3130510	14735	Interleukin-12 subunit beta levels	1.69943	0.00459849	68.0625
GCST90274798	7	6408796	T	G	-0.0622	0.0119	0.5425	1.72e-07	7_6408796_T_G	rs6968201	14287	Interleukin-12 subunit beta levels	1.42239	0.00190887	27.3204
GCST90274798	8	4597842	T	C	0.219	0.0472	0.9787	3.49e-06	8_4597842_T_C	rs117888068	11783	Interleukin-12 subunit beta levels	5.12354	0.00182402	21.528
GCST90274798	10	73114509	T	C	-0.0695	0.0139	0.2389	5.73e-07	10_73114509_T_C	rs780679	14729	Interleukin-12 subunit beta levels	1.68695	0.00169469	25
GCST90274798	10	94525783	C	G	0.0709	0.0149	0.8109	1.95e-06	10_94525783_C_G	rs12766137	14726	Interleukin-12 subunit beta levels	1.80813	0.00153542	22.6423
GCST90274798	11	47406592	T	C	0.0588	0.0116	0.5207	4e-07	11_47406592_T_C	rs11039216	14730	Interleukin-12 subunit beta levels	1.40786	0.00174156	25.6944
GCST90274798	11	96026074	T	C	-0.0672	0.0129	0.2822	1.9e-07	11_96026074_T_C	rs539598	14731	Interleukin-12 subunit beta levels	1.56569	0.00183902	27.1368
GCST90274798	11	115767583	A	G	-0.204	0.0435	0.0216	2.74e-06	11_115767583_A_G	rs72993671	14246	Interleukin-12 subunit beta levels	5.19201	0.00154163	21.9929
GCST90274798	12	17314071	A	G	-0.197	0.0363	0.0298	5.73e-08	12_17314071_A_G	rs1398590	14726	Interleukin-12 subunit beta levels	4.40503	0.0019963	29.4523
GCST90274798	12	56435504	C	G	0.0785	0.0133	0.323	3.59e-09	12_56435504_C_G	rs705705	12841	Interleukin-12 subunit beta levels	1.50713	0.002706	34.8366
GCST90274798	12	111884608	T	C	0.1332	0.0131	0.4766	2.76e-24	12_111884608_T_C	rs3184504	11785	Interleukin-12 subunit beta levels	1.42212	0.00869793	103.387
GCST90274798	12	121197553	C	G	0.0721	0.0122	0.3473	3.42e-09	12_121197553_C_G	rs516978	14725	Interleukin-12 subunit beta levels	1.48043	0.0023666	34.9262
GCST90274798	13	28604007	T	C	-0.3406	0.0535	0.9832	1.94e-10	13_28604007_T_C	rs76428106	13800	Interleukin-12 subunit beta levels	6.28483	0.00292881	40.5305
GCST90274798	14	68760141	T	C	0.0798	0.0128	0.7151	4.54e-10	14_68760141_T_C	rs1950897	14735	Interleukin-12 subunit beta levels	1.55376	0.00263118	38.8674
GCST90274798	14	103230758	C	G	-0.1297	0.0127	0.6875	1.74e-24	14_103230758_C_G	rs12588969	14287	Interleukin-12 subunit beta levels	1.51801	0.00724825	104.297
GCST90274798	15	80260554	A	G	-0.0743	0.0132	0.2595	1.81e-08	15_80260554_A_G	rs8026767	14734	Interleukin-12 subunit beta levels	1.60226	0.00214603	31.6833
GCST90274798	18	26624891	A	G	0.0918	0.0201	0.9081	4.94e-06	18_26624891_A_G	rs9965402	14729	Interleukin-12 subunit beta levels	2.4394	0.00141437	20.859
GCST90274798	22	37881211	A	G	-0.1477	0.0246	0.0654	1.92e-09	22_37881211_A_G	rs73416208	14729	Interleukin-12 subunit beta levels	2.98553	0.00244183	36.0488
GCST90274815	1	154426970	A	C	-0.1684	0.0119	0.6128	1.83e-45	1_154426970_A_C	rs2228145	14742	Interleukin-6 levels	1.44486	0.0134039	200.258
GCST90274815	2	113871806	T	G	0.0975	0.0211	0.9152	3.82e-06	2_113871806_T_G	rs17486819	14739	Interleukin-6 levels	2.56163	0.00144679	21.3523
GCST90274815	5	141146747	T	G	-0.0671	0.0143	0.2276	2.7e-06	5_141146747_T_G	rs248536	14295	Interleukin-6 levels	1.70973	0.00153809	22.0178
GCST90274815	6	32609094	T	C	0.067	0.0131	0.291	3.15e-07	6_32609094_T_C	rs550717566	14294	Interleukin-6 levels	1.5662	0.00182692	26.1581
GCST90274815	7	28486167	T	C	0.0582	0.0127	0.6371	4.59e-06	7_28486167_T_C	rs10234370	14295	Interleukin-6 levels	1.51843	0.00146716	21.0009
GCST90274815	7	76792340	T	C	-0.2244	0.0469	0.0182	1.71e-06	7_76792340_T_C	rs187416244	14726	Interleukin-6 levels	5.69135	0.00155239	22.8929
GCST90274815	8	21260780	A	G	-0.0659	0.0135	0.7459	1.05e-06	8_21260780_A_G	rs1346147	14295	Interleukin-6 levels	1.61408	0.0016644	23.8289
GCST90274815	9	954741	A	C	-0.3418	0.0701	0.9865	1.08e-06	9_954741_A_C	rs10977774	12312	Interleukin-6 levels	7.77826	0.00192758	23.7743
GCST90274815	10	79656931	T	C	-0.2313	0.0484	0.9602	1.76e-06	10_79656931_T_C	rs554155854	9830	Interleukin-6 levels	4.79868	0.00231839	22.8381
GCST90274815	13	68942611	T	G	-0.3427	0.0682	0.0105	5.04e-07	13_68942611_T_G	rs185969953	12934	Interleukin-6 levels	7.75623	0.00194871	25.2499
GCST90274815	14	77078350	A	T	0.1165	0.0244	0.118	1.8e-06	14_77078350_A_T	rs1642826	10893	Interleukin-6 levels	2.54662	0.0020888	22.7967
GCST90274828	1	214886642	A	G	-0.0652	0.0141	0.3445	3.76e-06	1_214886642_A_G	rs4360502	11342	Neurturin levels	1.50163	0.00188203	21.3824
GCST90274828	2	15734798	A	G	0.0786	0.0172	0.8077	4.88e-06	2_15734798_A_G	rs62120726	11343	Neurturin levels	1.83186	0.00183797	20.8828
GCST90274828	2	172434373	C	G	-0.0622	0.0136	0.3324	4.8e-06	2_172434373_C_G	rs908372	11773	Neurturin levels	1.47565	0.00177386	20.9172
GCST90274828	3	73067086	T	C	0.3387	0.0738	0.0176	4.44e-06	3_73067086_T_C	rs76777800	6941	Neurturin levels	6.14847	0.00302625	21.0629
GCST90274828	4	43313220	T	C	-0.4361	0.0867	0.0118	4.91e-07	4_43313220_T_C	rs143131035	7585	Neurturin levels	7.55087	0.00332542	25.3008
GCST90274828	5	21508959	C	G	-0.0879	0.0176	0.6738	5.9e-07	5_21508959_C_G	rs7712604	8587	Neurturin levels	1.63092	0.00289702	24.9432
GCST90274828	5	171026588	T	C	-0.074	0.0159	0.2493	3.25e-06	5_171026588_T_C	rs29630	11343	Neurturin levels	1.69341	0.00190629	21.6605
GCST90274828	8	43185781	T	G	0.3743	0.0786	0.0252	1.92e-06	8_43185781_T_G	rs192427410	8783	Neurturin levels	7.36621	0.00257591	22.6775
GCST90274828	11	4475910	T	C	0.1667	0.034	0.958	9.44e-07	11_4475910_T_C	rs77216559	11791	Neurturin levels	3.69194	0.00203494	24.0388
GCST90274828	11	10358788	A	G	0.1565	0.031	0.0646	4.46e-07	11_10358788_A_G	rs182274799	9461	Neurturin levels	3.0153	0.00268715	25.4862
GCST90274828	11	95201232	A	G	0.087	0.0178	0.5434	1.02e-06	11_95201232_A_G	rs4753678	7942	Neurturin levels	1.5863	0.00299967	23.889
GCST90274828	15	24046105	T	C	0.1332	0.0286	0.9133	3.2e-06	15_24046105_T_C	rs8033310	11343	Neurturin levels	3.046	0.00190895	21.6908
GCST90274828	16	21786236	T	C	-0.1778	0.037	0.9507	1.54e-06	16_21786236_T_C	rs28759830	9461	Neurturin levels	3.5989	0.00243532	23.0919
GCST90274828	16	26080883	A	T	0.0746	0.0157	0.6725	2.02e-06	16_26080883_A_T	rs7202385	9460	Neurturin levels	1.52702	0.00238146	22.5776
GCST90274828	19	14691684	A	C	-0.1731	0.0366	0.0363	2.25e-06	19_14691684_A_C	rs10412462	11790	Neurturin levels	3.97409	0.00189395	22.3682
GCST90274828	20	55469957	A	G	-0.2288	0.0495	0.0208	3.8e-06	20_55469957_A_G	rs113580784	11768	Neurturin levels	5.36978	0.00181253	21.3649
GCST90274846	1	146403678	A	C	0.2346	0.0505	0.9586	3.39e-06	1_146403678_A_C	rs587680479	9830	Tumor necrosis factor ligand superfamily member 12 levels	5.00689	0.00219107	21.5811
GCST90274846	1	162517994	A	T	-0.0727	0.0141	0.2484	2.52e-07	1_162517994_A_T	rs12145644	14287	Tumor necrosis factor ligand superfamily member 12 levels	1.68535	0.00185756	26.5846
GCST90274846	1	221052765	A	G	-0.0591	0.0129	0.6653	4.62e-06	1_221052765_A_G	rs2738752	12848	Tumor necrosis factor ligand superfamily member 12 levels	1.4622	0.00163124	20.9892
GCST90274846	1	233623860	A	G	0.109	0.0228	0.0734	1.75e-06	1_233623860_A_G	rs12726054	14721	Tumor necrosis factor ligand superfamily member 12 levels	2.76633	0.00155036	22.8551
GCST90274846	2	53077754	A	G	0.1404	0.0273	0.9522	2.71e-07	2_53077754_A_G	rs2163333	14719	Tumor necrosis factor ligand superfamily member 12 levels	3.31209	0.00179395	26.449
GCST90274846	2	99371603	A	T	-0.0849	0.0168	0.8184	4.34e-07	2_99371603_A_T	rs200255093	11327	Tumor necrosis factor ligand superfamily member 12 levels	1.788	0.00224999	25.5386
GCST90274846	2	109239869	A	T	-0.0592	0.0125	0.3965	2.18e-06	2_109239869_A_T	rs826688	12835	Tumor necrosis factor ligand superfamily member 12 levels	1.41615	0.00174476	22.4297
GCST90274846	3	59625877	A	G	-0.0622	0.0136	0.2327	4.8e-06	3_59625877_A_G	rs3821473	14736	Tumor necrosis factor ligand superfamily member 12 levels	1.65093	0.00141764	20.9172
GCST90274846	3	98429219	C	G	0.0812	0.012	0.4558	1.32e-11	3_98429219_C_G	rs73133996	14288	Tumor necrosis factor ligand superfamily member 12 levels	1.43439	0.00319484	45.7878
GCST90274846	3	142705695	A	G	-0.1312	0.028	0.9544	2.79e-06	3_142705695_A_G	rs1965399	14736	Tumor necrosis factor ligand superfamily member 12 levels	3.39897	0.00148794	21.9559
GCST90274846	3	143021856	C	G	0.1192	0.014	0.748	1.68e-17	3_143021856_C_G	rs9842051	14288	Tumor necrosis factor ligand superfamily member 12 levels	1.67345	0.00504879	72.4931
GCST90274846	3	174384187	T	C	-0.2108	0.0456	0.9813	3.79e-06	3_174384187_T_C	rs78254232	14248	Tumor necrosis factor ligand superfamily member 12 levels	5.44304	0.00149785	21.3703
GCST90274846	4	103188709	T	C	0.2027	0.0236	0.0696	8.77e-18	4_103188709_T_C	rs13107325	14733	Tumor necrosis factor ligand superfamily member 12 levels	2.86456	0.0049829	73.7706
GCST90274846	5	167311493	T	C	0.0577	0.0119	0.4339	1.24e-06	5_167311493_T_C	rs11738159	14288	Tumor necrosis factor ligand superfamily member 12 levels	1.42244	0.00164298	23.5103
GCST90274846	6	70682566	T	C	-0.2262	0.0471	0.025	1.57e-06	6_70682566_T_C	rs575752535	10894	Tumor necrosis factor ligand superfamily member 12 levels	4.91603	0.00211309	23.0645
GCST90274846	6	88516736	A	G	-0.2027	0.0438	0.9577	3.69e-06	6_88516736_A_G	rs16879825	11784	Tumor necrosis factor ligand superfamily member 12 levels	4.75467	0.00181448	21.417
GCST90274846	8	145013345	T	C	0.0613	0.0122	0.388	5.05e-07	8_145013345_T_C	rs11136339	13664	Tumor necrosis factor ligand superfamily member 12 levels	1.4261	0.00184453	25.2465
GCST90274846	9	5636355	T	C	-0.0856	0.0186	0.8764	4.18e-06	9_5636355_T_C	rs56023600	14287	Tumor necrosis factor ligand superfamily member 12 levels	2.22323	0.00148046	21.1798
GCST90274846	9	33113322	T	C	-0.0897	0.0193	0.1102	3.36e-06	9_33113322_T_C	rs7019909	14288	Tumor necrosis factor ligand superfamily member 12 levels	2.30698	0.00150974	21.6008
GCST90274846	9	136154168	T	C	0.1098	0.0157	0.7888	2.68e-12	9_136154168_T_C	rs579459	11785	Tumor necrosis factor ligand superfamily member 12 levels	1.70437	0.00413381	48.9109
GCST90274846	10	17895807	T	C	0.1082	0.0193	0.2616	2.07e-08	10_17895807_T_C	rs201375822	10692	Tumor necrosis factor ligand superfamily member 12 levels	1.99566	0.00293148	31.4297
GCST90274846	10	51775971	C	G	-0.401	0.0871	0.9859	4.15e-06	10_51775971_C_G	rs111641307	10446	Tumor necrosis factor ligand superfamily member 12 levels	8.90211	0.00202537	21.1959
GCST90274846	10	132815955	T	C	0.1318	0.0286	0.0482	4.06e-06	10_132815955_T_C	rs76047473	14718	Tumor necrosis factor ligand superfamily member 12 levels	3.46969	0.00144106	21.2373
GCST90274846	11	11644391	A	G	0.0692	0.0125	0.3558	3.09e-08	11_11644391_A_G	rs10831650	14288	Tumor necrosis factor ligand superfamily member 12 levels	1.49416	0.00214068	30.6473
GCST90274846	11	130975896	A	G	-0.0717	0.0154	0.1931	3.23e-06	11_130975896_A_G	rs58743186	12818	Tumor necrosis factor ligand superfamily member 12 levels	1.74354	0.00168854	21.6769
GCST90274846	12	592399	T	C	-0.0744	0.0161	0.1517	3.82e-06	12_592399_T_C	rs73590361	14726	Tumor necrosis factor ligand superfamily member 12 levels	1.95375	0.00144823	21.3547
GCST90274846	12	82487578	C	G	-0.1855	0.0377	0.9706	8.64e-07	12_82487578_C_G	rs117550445	14721	Tumor necrosis factor ligand superfamily member 12 levels	4.57415	0.00164215	24.2106
GCST90274846	12	129101566	T	C	0.0666	0.0131	0.3457	3.7e-07	12_129101566_T_C	rs4882710	14288	Tumor necrosis factor ligand superfamily member 12 levels	1.56587	0.00180597	25.8467
GCST90274846	14	55351508	A	C	0.1015	0.0218	0.1166	3.22e-06	14_55351508_A_C	rs552941568	10894	Tumor necrosis factor ligand superfamily member 12 levels	2.27536	0.00198631	21.678
GCST90274846	17	7451110	T	C	0.211	0.0129	0.2563	3.9e-60	17_7451110_T_C	rs34790908	14732	Tumor necrosis factor ligand superfamily member 12 levels	1.56574	0.0178388	267.538
GCST90274846	17	7789542	A	G	-0.1386	0.0238	0.0779	5.76e-09	17_7789542_A_G	rs7503751	14288	Tumor necrosis factor ligand superfamily member 12 levels	2.84487	0.00236828	33.9135
GCST90274846	19	19706214	A	C	0.1896	0.0369	0.0315	2.77e-07	19_19706214_A_C	rs76133364	13224	Tumor necrosis factor ligand superfamily member 12 levels	4.24334	0.00199279	26.4012
